# Supplementary material for: Metal-Organic Framework Assembled on Oriented Nanofiber Arrays for Field-Effect Transistor and Gas Sensor-Based Applications
Source: Molecules. 2022 Mar 25;27(7):2131. doi: 10.3390/molecules27072131 (PMC9000462; doi:10.3390/molecules27072131)
Supplement: Supplementary file 1 [file molecules-27-02131-s001.zip]

Archive with 1 entries (1 files):
- molecules-1616289-supplementary.pdf
